# Supplementary material for: A comparison of feature selection and classification methods in DNA methylation studies using the Illumina Infinium platform
Source: BMC Bioinformatics. 2012 Apr 24;13:59. doi: 10.1186/1471-2105-13-59 (PMC3364843; doi:10.1186/1471-2105-13-59)
Supplement: Additional file 2 — False discovery rate (FDR) estimation table at different thresholds of top cancer diagnostic associated CpGs obtained from the supervised analysis (without filtering) in the UKOPS, ENDOM, and CERVX data sets. [file 1471-2105-13-59-S2.TXT]

		beta-value			M-value	
topCpGs	UKOPS	ENDOM	CERVX	UKOPS	ENDOM	CERVX
200	6.10E-09	1.05E-16	2.36E-12	6.82E-09	1.13E-15	2.59E-12
500	4.60E-06	5.80E-13	3.00E-10	3.01E-06	2.75E-12	1.93E-10
1000	3.70E-04	1.17E-09	1.09E-08	2.59E-04	2.50E-09	8.44E-09
2000	7.71E-03	1.50E-06	3.99E-07	6.14E-03	2.04E-06	2.55E-07
3000	2.43E-02	1.01E-04	4.44E-06	2.04E-02	1.38E-04	2.93E-06
5000	7.85E-02	7.09E-03	1.51E-04	7.16E-02	7.43E-03	1.20E-04
