# Supplementary material for: A comparison of feature selection and classification methods in DNA methylation studies using the Illumina Infinium platform
Source: BMC Bioinformatics. 2012 Apr 24;13:59. doi: 10.1186/1471-2105-13-59 (PMC3364843; doi:10.1186/1471-2105-13-59)
Supplement: Additional file 5 — Mean PPV values between SPCA, WF and VF in the diagnostic setting but using only the top ranked 50 CpGs as evaluation sets. [file 1471-2105-13-59-S5.TXT]

	WF	VF	SPCA
UKOPS	0.991	0.993	0.978
ENDOM	1	1	1
CERVX	1	1	1
BC	1	1	0.998
LC	1	1	1
